# Supplementary material for: Evaluation of vitamin D status, vitamin D receptor expression, and innate immune mediators in COVID-19
Source: Front Endocrinol (Lausanne). 2025 Aug 19;16:1600623. doi: 10.3389/fendo.2025.1600623 (PMC12401688; doi:10.3389/fendo.2025.1600623)
Supplement: Supplementary file 1 [file DataSheet1.csv]

ID	Age	Gender	BMI	BMI_cat	VitD_level	VitD_cat_reviewer	VitD_cat_Geitaoui	COVID_19	VitD_supplements	High_cholesterol	DEFA1_3_norm	VDR1_norm	CCL20_norm	ORF1_Gene	E_Gene	N_Gene
195	86	2	20.3	1				1	0	1	1.03	1.36	1.14	15.86	15.56	14.46
196	68	1	26.6	2				1	0	1	1.05	1.28	1.32	14.03	13.65	12.5
197	22	2	19.6	1				1	1	0	1.04	1.28	1.39	26.15	25.89	24.89
198	84	1	27.7	2				1	0	0	1.09	1.41	1.17	17.9	16.63	16.06
199	52	2	24.2	1				1	0	0	1.07	1.24	1.38	16.12	15.55	14.52
200	54	2	16.1	1	27	2	2	1	1	0	1.07	1.32	1.22	18.03	17.08	16.26
201	38	1	25.7	2				1	1	0	1.02	1.23	1.31	21.94	20.47	20.06
202	48	2	24.2	1				1	0	0	1.08	1.28	1.26	16.52	15.59	14.7
203	40	1	31	3				1	1	0	0.94	1.23	1.34	29.57	28	27.58
204	63	2	24.2	1				1	0	1	1.06	1.24	1.42	20.82	20.06	19.87
205	70	2	25.9	2				1	0	0	1.1	1.22	1.17	15.83	14.94	15.5
206	89	2	29.3	2	25.5	2	2	1	0	0	0.92	1.23	1.03	22.56	21.24	20.08
207	1	1	18.8	1				1	0	0	1.04	1.22	1.04	17.02	16.51	15.93
208	67	1	24.3	1				1	0	0	1.03	1.25	1.45	27.35	26.18	25.43
209	76	2	30.4	2				1	1	0	0.98	1.34	1.12	28.63	27.22	26.72
210	77	2	31.2	3				1	0	0	1.06	1.28	1.27	25.88	25.8	24.86
211	44	2	27.7	2				1	0	0	1.19	1.31	1.13	17.66	17.26	15.96
212	43	2	22.5	1				1	0	0	0.98	1.46	1.15	21.65	21.34	20.16
213	62	2	21.5	1				1	1	1	0.99	1.19	1.19	23.83	23.65	23.13
214	74	1	31.2	3				1	0	0	1	1.31	1.11	23.16	23.07	22.18
215	34	2	20.8	1	27.5	2	2	1	1	1	1.02	1.27	1.28	26.89	26.44	25.32
216	49	1	25.8	2				1	0	0	1.01	1.24	1.05	23.45	23.4	22.79
217	34	1	28.1	2				1	1	0	0.85	1.16	1.27	15.1	14.09	13.05
218	63	1	28.1	2				1	0	0	1.02	1.11	0.93	19.34	18.2	17.11
219	48	2	31.2	3				1	1	0	1.12	1.34	1.36	27.6	26.18	25.18
220	61	2	22.2	1				1	0	0	1.06	1.31	1.21	20.43	19.36	18.19
221	84	2	15.6	1				1	0	0	1.07	1.31	1.19	18.23	17.7	17.6
222	87	2	26.3	2	12	1	1	1	1	1	1.28	1.38	1.13	18.17	17.35	17.17
223	73	2	23.1	1				1	0	0	1.12	1.21	1.28	18.49	17.83	16.67
224	88	2	19.5	1				1	0	0	1.17	1.58	1.57	21.54	20.99	20.47
225	49	1	25.4	2				0	0	0	0.98	1.53	1.53
226	46	1	28.7	2				0	0	0	0.96	1.28	1.41
227	24	2	25.3	2				0	0	0	1.1	1.34	1.19
228	59	1	28.1	2				0	0	1	1.07	1.34	1.31
229	36	1	28.1	2	28	2	2	0	0	0	1.1	1.33	1.36
230	18	2	24	1				0	0	0	1.15	1.38	1.43
231	51	2	21.3	1	40	3	3	0	0	0	1.12	1.29	1.41
232	22	2	28.5	2	60	3	4	0	1	0	1.15	1.28	1.35
233	37	1	43.9	3				0	0	0	1.1	1.25	1.25
234	46	1	35.1	3				0	0	0	1.06	1.41	1.41
235	60	2	30.9	3				0	1	0	1.09	1.25	1.26
236	56	1	33.5	3				0	1	1	1.04	1.36	1.5
237	1	1	16.7	1				0	0	0	1.01	1.15	1.15
238	57	2	23.4	1				0	0	0	1.01	1.4	1.34
239	35	1	26.7	2				0	0	0	1.16	1.28	1.23
240	63	2	25.7	2				0	1	0	1.09	1.27	1.23
241	24	2	18.1	1				0	0	0	1.02	1.31	1.39
242	5	1	17.2	1				0	0	0	1.13	1.29	1.24
243	37	1	27.1	2				0	0	0	1.15	1.23	1.23
244	76	1	22.5	1				0	0	0	1.22	1.35	1.32
245	24	1	24.4	1				0	0	0	1.06	1.28	1.33
246	7	1	22.7	1				0	1	0	1.04	1.37	1.33
247	25	1	39.2	3				0	0	0	1.14	1.35	1.18
248	20	2	24.5	2	8	1	1	0	1	0	1.06	1.39	1.46
249	53	2	22.1	1	3	1	1	0	1	0	1.11	1.35	1.25
250	57	2	26.4	2	17	1	1	0	1	0	1.1	1.29	1.29
251	21	2	26.6	2	23	2	2	0	0	0	1.04	1.32	1.26
252	7	1	11.8	1				0	1	0	1.15	1.36	1.24
253	63	2	17	1				0	1	0	1.08	1.49	1.48
254	71	1	25.5	2				0	1	0	1.05	1.31	1.27
255	64	2	20.1	1				0	1	0	1.09	1.09	1.09
256	23	2	22.3	1				0	1	0	1.16	1.27	1.35
257	50	1	28.1	2				0	0	1	1.04	1.48	1.29
258	17	2	20	1				0	0	0	1.08	1.3	1.42
259	4	2	16.6	1				0	0	0	0.99	1.24	1.08
260	74	2	22.7	1				0	1	0	1.08	1.25	1.2
261	28	1	23.5	1				0	0	0	1.05	1.44	1.36
262	64	1	22.8	1				0	0	0	1.24	1.3	1.48
263	30	2	21.2	1				0	1	0	1.07	1.19	1.32
264	31	1	23.7	1				0	0	0	1.09	1.26	1.35
